# Supplementary material for: Dissecting the Functional Interplay Between Heme Oxygenase LjHO1 and Leghemoglobins in Lotus japonicus Nodules
Source: Biology (Basel). 2025 Oct 13;14(10):1401. doi: 10.3390/biology14101401 (PMC12561041; doi:10.3390/biology14101401)
Supplement: Supplementary file 1 [file biology-14-01401-s001.zip]

Archive with 1 entries (1 files):
- biology-3874769-supplementary.pdf
